# Supplementary material for: 3D atomic structure from a single X-ray free electron laser pulse
Source: Nat Commun. 2024 Feb 1;15:970. doi: 10.1038/s41467-024-45229-8 (PMC10834439; doi:10.1038/s41467-024-45229-8)
Supplement: Supplementary file 8 — Source Data [file 41467_2024_45229_MOESM8_ESM.zip]

Archive with 9 entries (9 files):
- sourcedata1_calibrated.zip
- sourcedata2_normalized.zip
- sourcedata3_profiles.zip
- sourcedata4_densities.zip
- sourcedata5_experimentalprofiles.zip
- sourcedata6_phases.zip
- sourcedata7_amplitudes.zip
- sourcedata8_reconstruction.zip
- Inventory of Supporting Information.xlsx
