# Supplementary material for: 3D atomic structure from a single X-ray free electron laser pulse
Source: Nat Commun. 2024 Feb 1;15:970. doi: 10.1038/s41467-024-45229-8 (PMC10834439; doi:10.1038/s41467-024-45229-8)
Supplement: Supplementary file 8 — Source Data [file 41467_2024_45229_MOESM8_ESM.zip › Inventory of Supporting Information.xlsx]

## Sheet: Sheet1
submission item	original filename	category and label when uploaded	description when uploaded
Manuscript	manuscript.docx	Manuscript File
Supplementary Information	supplementaryinformation.pdf	Supplementary Information
Figure 1	fig1-kossel.pdf	Manuscript Figure 1	Separate high-quality Figure file for Figure 1. Formation of Kossel lines.
Figure 2	fig2-experimentalgeometry.pdf	Manuscript Figure 2	Separate high-quality Figure file for Figure 2. Experimental arrangement.
Figure 3	fig3-kosselpatterns.pdf	Manuscript Figure 3	Separate high-quality Figure file for Figure 3. Experimental Kossel line pattern.
Figure 4	fig4-GaAsprofiles.pdf	Manuscript Figure 4	Separate high-quality Figure file for Figure 4. Selected GaAs Kossel lines.
Figure 5	fig5-GaPprofiles.pdf	Manuscript Figure 5	Separate high-quality Figure file for Figure 5. Selected GaP Kossel lines.
Figure 6	fig6-3ddensities.pdf	Manuscript Figure 6	Separate high-quality Figure file for Figure 6. Reconstructed electron densities.
Supplementary Movie 1	supplementarymovie1-forfig1-kossel_movie.mp4	Supplementary Movie 1	Supplementary Movie for Figure 1. Formation of Kossel lines.
Supplementary Movie 2	supplementarymovie2-forfigsup6-bragglaue_movie.mp4	Supplementary Movie 2	Supplementary Movie for Supplementary Figure 6. Animation of Bragg and Laue cases.
Supplementary Movie 3	supplementarymovie3-forfig6a-GaAsdensity_movie.mp4	Supplementary Movie 3	Supplementary Movie for Figure 6 and Supplementary Figure 9. 3D rendering of reconstructed electron density for GaAs.
Supplementary Movie 4	supplementarymovie4-forfig6b-GaPdensity_movie.mp4	Supplementary Movie 4	Supplementary Movie for Figure 6 and Supplementary Figure 9. 3D rendering of reconstructed electron density for GaP.
Source Data	sourcedata1_calibrated.zip	Source Data 1	Source Data for Figure 3 and Supplementary Figure 1. Contains 2D matrix of raw calibrated images in hdf5 format for both GaAs and GaP.
Source Data	sourcedata2_normalized.zip	Source Data 2	Source Data for Figure 3 and Supplementary Figure 2. Contains 2D matrix of processed normalized images in hdf5 format for both GaAs and GaP.
Source Data	sourcedata3_profiles.zip	Source Data 3	Source Data for Figure 4 and 5, and Supplementary Figure 5. Contains observed and fitted curves of Kossel line profiles in plain txt files for both GaAs and GaP.
Source Data	sourcedata4_densities.zip	Source Data 4	Source Data for Figure 6 and Supplementary Figure 9. Contains 3D data of reconstructed electron density in hdf5 format for both GaAs and GaP.
Source Data	sourcedata5_experimentalprofiles.zip	Source Data 5	Source Data for Supplementary Figure 4. Contains extracted Kossel line profiles and number of contributing pixels in plain txt files for both GaAs and GaP.
Source Data	sourcedata6_phases.zip	Source Data 6	Source Data for Supplementary Figure 7. Contains measured and calculated phases in plain txt format for both GaAs and GaP.
Source Data	sourcedata7_amplitudes.zip	Source Data 7	Source Data for Supplementary Figure 8. Contains calculated and observed amplitudes in plain txt format for both GaAs nad GaP.
Source Data	sourcedata8_reconstruction.zip	Source Data 8	Source Data for Supplementary Figure 10. Contains isosurface triangle vertex coordinates and triangle indices of reconstructed electron densities in plain txt files for GaP.
